# Supplementary material for: Live-attenuated vaccine sCPD9 elicits superior mucosal and systemic immunity to SARS-CoV-2 variants in hamsters
Source: Nat Microbiol. 2023 Apr 3;8(5):860–74. doi: 10.1038/s41564-023-01352-8 (PMC10159847; doi:10.1038/s41564-023-01352-8)
Supplement: Supplementary file 3 — Statistical source data for supplementary figures. [file 41564_2023_1352_MOESM3_ESM.xlsx]

## Sheet: Figure S1
	Figure S1	heatmap	Raw sequencing data is available on GEO (https://www.ncbi.nlm.nih.gov/geo/query/acc.cgi?acc=GSE200596), along with bulk RNA-seq read count tables, and h5 matrices and Seurat objects for the scRNA-seq data. Code is available through github at https://github.com/Berlin-Hamster-Single-Cell-Consortium/Live-attenuated-vaccine-strategy-confers-superior-mucosal-and-systemic-immunity-to-SARS-CoV-2.

## Sheet: Figure S2
	Figure S2a	umap	Raw sequencing data is available on GEO (https://www.ncbi.nlm.nih.gov/geo/query/acc.cgi?acc=GSE200596), along with bulk RNA-seq read count tables, and h5 matrices and Seurat objects for the scRNA-seq data. Code is available through github at https://github.com/Berlin-Hamster-Single-Cell-Consortium/Live-attenuated-vaccine-strategy-confers-superior-mucosal-and-systemic-immunity-to-SARS-CoV-2.
	Figure S2b	cells per lung lobe (x10e6)	alveolar macrophages					interstitial macrophages					monocytic macrophages					Treml4 monocytes					PMN					mDCs					pDCs					T/NK cells					B cells
			sCPD9 + sCPD9	mRNA + sCPD9	mRNA + mRNA	Ad2 + Ad2	mock + mock	sCPD9 + sCPD9	mRNA + sCPD9	mRNA + mRNA	Ad2 + Ad2	mock + mock	sCPD9 + sCPD9	mRNA + sCPD9	mRNA + mRNA	Ad2 + Ad2	mock + mock	sCPD9 + sCPD9	mRNA + sCPD9	mRNA + mRNA	Ad2 + Ad2	mock + mock	sCPD9 + sCPD9	mRNA + sCPD9	mRNA + mRNA	Ad2 + Ad2	mock + mock	sCPD9 + sCPD9	mRNA + sCPD9	mRNA + mRNA	Ad2 + Ad2	mock + mock	sCPD9 + sCPD9	mRNA + sCPD9	mRNA + mRNA	Ad2 + Ad2	mock + mock	sCPD9 + sCPD9	mRNA + sCPD9	mRNA + mRNA	Ad2 + Ad2	mock + mock	sCPD9 + sCPD9	mRNA + sCPD9	mRNA + mRNA	Ad2 + Ad2	mock + mock
			3.01917	2.25963	2.2748	2.60478	1.60567	1.95642	1.70031	1.80164	1.00184	2.45262	1.06275	1.3871	2.02002	2.43304	2.55849	1.23182	1.29761	0.618744	2.0323	1.46451	1.71489	1.141	2.72975	2.06092	1.99385	0.652141	0.469823	0.272975	0.486607	0.617565	0.120767	0.17898	0.127389	0.114496	0.123513	2.60857	3.66909	2.54777	2.54753	1.55274	2.56026	3.78096	2.34759	3.14863	1.19984
			2.86856	1.91643	1.92145	2.25515	0.854808	1.35309	1.36888	1.61951	1.0349	2.20113	0.649485	1.64266	1.82538	1.85355	1.89126	1.10052	1.3993	0.741132	1.26659	0.758642	0.703608	1.03427	2.37437	1.59096	1.38906	0.559278	0.273776	0.315667	0.432494	0.363294	0.0541237	0.0912587	0.0686233	0.0617849	0.0747957	2.43557	4.59336	1.53716	2.10069	0.993715	2.43557	4.71503	1.63323	1.32838	0.993715
			1.38929	3.72517	2.55183	1.22449	2.2435	1.16932	2.91127	0.733122	1.94388	1.77818	0.833575	1.81563	1.70592	1.7449	1.72832	0.590449	1.87824	1.04329	0.826531	1.06358	0.683068	2.25389	1.74821	1.72959	1.13006	0.613603	0.907815	0.296068	0.505102	0.33237	0.127352	0.125216	0	0.122449	0.0830925	1.64399	4.31995	2.01608	1.57653	1.81142	1.58611	5.57211	2.41084	1.30102	1.11344
							2.40411					2.65454					3.43086					0.97667					2.35402					0.500856					0.225385					2.75471					1.5777
		lung cells (%)	alveolar macrophages					interstitial macrophages					monocytic macrophages					Treml4 monocytes					PMN					mDCs					pDCs					T/NK cells					B cells
			sCPD9 + sCPD9	mRNA + sCPD9	mRNA + mRNA	Ad2 + Ad2	mock + mock	sCPD9 + sCPD9	mRNA + sCPD9	mRNA + mRNA	Ad2 + Ad2	mock + mock	sCPD9 + sCPD9	mRNA + sCPD9	mRNA + mRNA	Ad2 + Ad2	mock + mock	sCPD9 + sCPD9	mRNA + sCPD9	mRNA + mRNA	Ad2 + Ad2	mock + mock	sCPD9 + sCPD9	mRNA + sCPD9	mRNA + mRNA	Ad2 + Ad2	mock + mock	sCPD9 + sCPD9	mRNA + sCPD9	mRNA + mRNA	Ad2 + Ad2	mock + mock	sCPD9 + sCPD9	mRNA + sCPD9	mRNA + mRNA	Ad2 + Ad2	mock + mock	sCPD9 + sCPD9	mRNA + sCPD9	mRNA + mRNA	Ad2 + Ad2	mock + mock	sCPD9 + sCPD9	mRNA + sCPD9	mRNA + mRNA	Ad2 + Ad2	mock + mock
			12.4502	10.5099	11.374	9.55882	7.21649	8.06773	7.90843	9.00819	3.67647	11.023	4.38247	6.45161	10.1001	8.92857	11.4988	5.07968	6.03538	3.09372	7.45798	6.58208	7.07171	5.30697	13.6488	7.56303	8.96114	2.68924	2.18522	1.36488	1.78571	2.77557	0.498008	0.832466	0.636943	0.420168	0.555115	10.757	17.0656	12.7389	9.34874	6.97859	10.5578	17.5858	11.7379	11.5546	5.39255
			13.6598	8.81119	11.8243	11.1365	5.02828	6.4433	6.29371	9.96622	5.1106	12.9478	3.09278	7.55245	11.2331	9.15332	11.1251	5.24055	6.43357	4.56081	6.25477	4.4626	3.35052	4.75524	14.6115	7.8566	8.17096	2.66323	1.25874	1.94257	2.13577	2.13702	0.257732	0.41958	0.422297	0.305111	0.439975	11.5979	21.1189	9.45946	10.3738	5.84538	11.5979	21.6783	10.0507	6.55988	5.84538
			8.68307	10.2763	14.3765	6.80272	13.0058	7.30825	8.03109	4.13026	10.7993	10.3083	5.20984	5.00864	9.6108	9.69388	10.0193	3.6903	5.18135	5.87768	4.59184	6.1657	4.26918	6.21762	9.84909	9.60884	6.55106	3.83502	2.50432	1.66799	2.80612	1.92678	0.795948	0.345423	0	0.680272	0.481696	10.275	11.9171	11.3582	8.7585	10.501	9.91317	15.3713	13.5822	7.22789	6.45472
							8.21918					9.07534					11.7295					3.33904					8.04795					1.71233					0.770548					9.41781					5.39384
		cells per lung lobe (x10e6)	AT1					AT2					ciliated					endothelial					myofibroblast					fibroblast					smooth muscle					platelets
			sCPD9 + sCPD9	mRNA + sCPD9	mRNA + mRNA	Ad2 + Ad2	mock + mock	sCPD9 + sCPD9	mRNA + sCPD9	mRNA + mRNA	Ad2 + Ad2	mock + mock	sCPD9 + sCPD9	mRNA + sCPD9	mRNA + mRNA	Ad2 + Ad2	mock + mock	sCPD9 + sCPD9	mRNA + sCPD9	mRNA + mRNA	Ad2 + Ad2	mock + mock	sCPD9 + sCPD9	mRNA + sCPD9	mRNA + mRNA	Ad2 + Ad2	mock + mock	sCPD9 + sCPD9	mRNA + sCPD9	mRNA + mRNA	Ad2 + Ad2	mock + mock	sCPD9 + sCPD9	mRNA + sCPD9	mRNA + mRNA	Ad2 + Ad2	mock + mock	sCPD9 + sCPD9	mRNA + sCPD9	mRNA + mRNA	Ad2 + Ad2	mock + mock
			0.966135	0.671176	0.673339	1.20221	0.829302	1.4492	1.3871	1.29208	3.349	1.72918	0.0966136	0.0671176	0.0363967	0.0286239	0.105868	5.60359	2.25963	2.11101	3.92148	4.41118	0.14492	0.17898	0.200182	0.429359	0.388184	0.0724602	0.0223725	0.0727934	0.228992	0.211737	0.169074	0.0223725	0.0727934	0.286239	0.211737	0.169074	0.469823	0.309372	0.543855	0.264671
			0.974227	0.547552	0.59016	1.11213	0.897549	2.20103	1.0951	1.07052	2.02346	1.60277	0.108247	0.0304196	0.041174	0.0926774	0.0213702	4.4201	1.88601	1.75676	3.32094	3.69705	0.108247	0.182517	0.137247	0.293478	0.512885	0.14433	0.0304196	0.041174	0.185355	0.0534255	0.0902062	0.0912587	0.0548987	0.200801	0.181647	0.180412	0.212937	0.219595	0.231693	0.149591
			1.0767	1.18955	0.634432	0.872449	0.66474	1.75977	3.72517	1.48034	1.36224	1.49566	0.0115774	0.250432	0.0422955	0.122449	0.033237	3.38061	5.4782	1.8328	3.29082	2.70882	0.173661	0.46956	0.239674	0.336735	0.282514	0.127352	0.125216	0.0845909	0.137755	0.033237	0.185239	0.15652	0.0704924	0.214286	0.149566	0.138929	0.250432	0.253773	0.183673	0.116329
							1.15197					2.12864					0.0751284					3.88164					0.550942					0.0751284					0.450771					0.475813
		lung cells (%)	AT1					AT2					ciliated					endothelial					myofibroblast					fibroblast					smooth muscle					platelets
			sCPD9 + sCPD9	mRNA + sCPD9	mRNA + mRNA	Ad2 + Ad2	mock + mock	sCPD9 + sCPD9	mRNA + sCPD9	mRNA + mRNA	Ad2 + Ad2	mock + mock	sCPD9 + sCPD9	mRNA + sCPD9	mRNA + mRNA	Ad2 + Ad2	mock + mock	sCPD9 + sCPD9	mRNA + sCPD9	mRNA + mRNA	Ad2 + Ad2	mock + mock	sCPD9 + sCPD9	mRNA + sCPD9	mRNA + mRNA	Ad2 + Ad2	mock + mock	sCPD9 + sCPD9	mRNA + sCPD9	mRNA + mRNA	Ad2 + Ad2	mock + mock	sCPD9 + sCPD9	mRNA + sCPD9	mRNA + mRNA	Ad2 + Ad2	mock + mock	sCPD9 + sCPD9	mRNA + sCPD9	mRNA + mRNA	Ad2 + Ad2	mock + mock
			3.98406	3.12175	3.3667	4.41176	3.7272	5.9761	6.45161	6.46042	12.2899	7.77161	0.398406	0.312175	0.181984	0.105042	0.475813	23.1076	10.5099	10.555	14.3908	19.8255	0.59761	0.832466	1.00091	1.57563	1.74465	0.298805	0.104058	0.363967	0.840336	0.951626	0.697211	0.104058	0.363967	1.05042	0.951626	0.697211	2.18522	1.54686	1.9958	1.18953
			4.63918	2.51748	3.63176	5.49199	5.2797	10.4811	5.03497	6.58784	9.99237	9.42803	0.515464	0.13986	0.253378	0.457666	0.125707	21.0481	8.67133	10.8108	16.3997	21.7473	0.515464	0.839161	0.844595	1.44928	3.01697	0.687285	0.13986	0.253378	0.915332	0.314268	0.429553	0.41958	0.337838	0.991609	1.06851	0.859107	0.979021	1.35135	1.14416	0.87995
			6.72938	3.28152	3.57427	4.84694	3.85356	10.9986	10.2763	8.33995	7.56803	8.67052	0.0723589	0.690846	0.238284	0.680272	0.192678	21.1288	15.1123	10.3257	18.2823	15.7033	1.08538	1.29534	1.35028	1.87075	1.63776	0.795948	0.345423	0.476569	0.765306	0.192678	1.15774	0.431779	0.397141	1.19048	0.867052	0.868307	0.690846	1.42971	1.02041	0.674374
							3.93836					7.2774					0.256849					13.2705					1.88356					0.256849					1.5411					1.62671
	Figure S2c	cells per lung lobe (x10e6)	alveolar macrophages				interstitial macrophages				monocytic macrophages				Treml4+ monocytes				PMN				mDCs				pDCs				T/NK cells				B cells
			sCPD9	mRNA	Ad2	mock	sCPD9	mRNA	Ad2	mock	sCPD9	mRNA	Ad2	mock	sCPD9	mRNA	Ad2	mock	sCPD9	mRNA	Ad2	mock	sCPD9	mRNA	Ad2	mock	sCPD9	mRNA	Ad2	mock	sCPD9	mRNA	Ad2	mock	sCPD9	mRNA	Ad2	mock
			2.13608	2.22025	2.13662	2.15405	2.01741	0.958215	3.99511	1.54143	1.3212	1.56586	1.85848	2.13429	0.957278	1.47238	1.31485	2.31214	0.957278	2.38385	3.16069	3.5769	0.245253	0.0934844	0.202284	0.296429	0.166139	0.116856	0.341354	0.118571	1.47943	1.51912	1.58034	1.02762	1.36867	0.794618	1.17577	1.02762
			2.63042	2.21611	2.01216	3.44983	2.23649	0.723928	3.0563	2.09865	1.82986	1.22625	1.12028	2.09865	1.70278	1.1967	1.2508	2.32864	2.09671	1.30012	1.95777	4.31229	0.254147	0.118192	0.25016	0.258737	0.0889513	0.0886443	0.228407	0.114994	2.33815	0.679606	1.30518	1.75366	2.43981	0.753476	1.22905	1.75366
			1.38104	1.81182	1.11901	1.5218	2.47776	1.21732	3.13321	1.93791	1.46228	1.21732	1.09103	1.85469	1.29981	1.24563	0.867229	1.60502	3.61509	2.61865	3.49689	3.93527	0.487427	0.169858	0.167851	0.190225	0.243714	0.0990841	0.195826	0.130779	2.03095	0.764363	0.531528	0.820343	1.5029	0.537885	0.391652	0.832233
			1.34547	1.6889	0.985325	1.89119	1.34547	0.872915	1.00996	0.632642	1.14073	2.20127	0.738994	1.41335	0.877483	1.72685	1.00996	1.37297	1.72572	2.55233	2.70964	1.56814	0.292494	0.189764	0.0985325	0.154795	0.146247	0.132835	0.147799	0.0471116	1.25773	0.740081	0.541929	0.323051	0.994481	0.891892	0.689727	0.349972
		lung cells (%)	alveolar macrophages				interstitial macrophages				monocytic macrophages				Treml4+ monocytes				PMN				mDCs				pDCs				T/NK cells				B cells
			sCPD9	mRNA	Ad2	mock	sCPD9	mRNA	Ad2	mock	sCPD9	mRNA	Ad2	mock	sCPD9	mRNA	Ad2	mock	sCPD9	mRNA	Ad2	mock	sCPD9	mRNA	Ad2	mock	sCPD9	mRNA	Ad2	mock	sCPD9	mRNA	Ad2	mock	sCPD9	mRNA	Ad2	mock
			14.2405	13.4561	9.18978	10.381	13.4494	5.80737	17.1833	7.42857	8.80802	9.49008	7.99347	10.2857	6.38186	8.92351	5.65525	11.1429	6.38186	14.4476	13.5943	17.2381	1.63502	0.566572	0.870038	1.42857	1.10759	0.708215	1.46819	0.571429	9.86287	9.2068	6.79717	4.95238	9.12447	4.81586	5.0571	4.95238
			11.0754	17.3812	11.8362	13.5287	9.4168	5.67787	17.9782	8.22999	7.70465	9.61761	6.58989	8.22999	7.16961	9.38586	7.35765	9.13191	8.82825	10.197	11.5163	16.9109	1.07009	0.926999	1.47153	1.01466	0.374532	0.695249	1.34357	0.450958	9.84484	5.33024	7.67754	6.87711	10.2729	5.90962	7.22969	6.87711
			6.5764	10.6578	7.1048	8.45443	11.7988	7.1607	19.8934	10.7662	6.96325	7.1607	6.92718	10.3038	6.18956	7.32723	5.50622	8.91678	17.2147	15.4038	22.2025	21.8626	2.32108	0.999167	1.06572	1.0568	1.16054	0.582848	1.24334	0.726552	9.67118	4.49625	3.37478	4.55746	7.15667	3.16403	2.48668	4.62351
			10.1545	10.2358	8.38574	15.76	10.1545	5.2904	8.59539	5.27201	8.60927	13.341	6.28931	11.7779	6.62252	10.4658	8.59539	11.4414	13.0243	15.4687	23.0608	13.0679	2.20751	1.15009	0.838574	1.28996	1.10375	0.80506	1.25786	0.392597	9.49227	4.48534	4.61216	2.69209	7.50552	5.40541	5.87002	2.91643
		cells per lung lobe (x10e6)	AT1				AT2				ciliated				endothelial				myofibroblast				fibroblast				smooth muscle				platelets
			sCPD9	mRNA	Ad2	mock	sCPD9	mRNA	Ad2	mock	sCPD9	mRNA	Ad2	mock	sCPD9	mRNA	Ad2	mock	sCPD9	mRNA	Ad2	mock	sCPD9	mRNA	Ad2	mock	sCPD9	mRNA	Ad2	mock	sCPD9	mRNA	Ad2	mock
			0.474684	0.327195	0.733279	0.415	0.775316	0.864731	1.49184	1.06714	0.0949367	0	0.0632137	0.0790476	0.96519	1.56586	1.4792	1.89714	0.110759	0.280453	0.290783	0.335952	0.150316	0.163598	0.0758564	0.197619	0.0316456	0.186969	0.0632137	0.118571	0.197785	0.257082	0.543638	0.454524
			0.787854	0.325029	0.348049	0.287486	2.13483	0.783024	0.924504	0.891206	0.0635367	0.0295481	0.021753	0	2.10942	1.32966	0.663468	2.18489	0.127073	0.265933	0.174024	0.488726	0.101659	0.103418	0.130518	0.172492	0.0635367	0.0886443	0.0761356	0.172492	0.521001	0.192063	0.511196	0.488726
			0.446809	0.764363	0.391652	0.309115	1.82785	1.82598	0.951155	0.8679	0.040619	0.0424646	0.0279751	0.0594452	2.1528	2.49126	1.70648	1.75958	0.162476	0.226478	0.0839254	0.154557	0.162476	0.0990841	0.111901	0.0832232	0.040619	0.169858	0.111901	0.261559	0.324952	0.283097	0.307726	0.321004
			0.263245	0.341576	0.320231	0.316321	1.25773	1.60351	1.05922	1.02299	0.0584989	0.0379529	0	0.0269209	1.19923	1.75532	1.15776	1.52776	0.204746	0.237205	0.0738994	0.255749	0.0292494	0.0664175	0.0246331	0.0673023	0.0292494	0.132835	0.0492662	0.100953	0.116998	0.313111	0.418763	0.188446
		lung cells (%)	AT1				AT2				ciliated				endothelial				myofibroblast				fibroblast				smooth muscle				platelets
			sCPD9	mRNA	Ad2	mock	sCPD9	mRNA	Ad2	mock	sCPD9	mRNA	Ad2	mock	sCPD9	mRNA	Ad2	mock	sCPD9	mRNA	Ad2	mock	sCPD9	mRNA	Ad2	mock	sCPD9	mRNA	Ad2	mock	sCPD9	mRNA	Ad2	mock
			3.16456	1.983	3.15389	2	5.16878	5.24079	6.41653	5.14286	0.632911	0	0.271887	0.380952	6.4346	9.49008	6.36215	9.14286	0.738397	1.69972	1.25068	1.61905	1.00211	0.991501	0.326264	0.952381	0.21097	1.13314	0.271887	0.571429	1.31857	1.55807	2.33823	2.19048
			3.31728	2.54925	2.04734	1.1274	8.98876	6.14137	5.43826	3.49493	0.267523	0.23175	0.127959	0	8.88175	10.4287	3.90275	8.56821	0.535045	2.08575	1.02367	1.91657	0.428036	0.811124	0.767754	0.676437	0.267523	0.695249	0.447857	0.676437	2.19369	1.50637	3.00704	1.91657
			2.12766	4.49625	2.48668	1.71731	8.70406	10.741	6.03908	4.82166	0.193424	0.249792	0.17762	0.330251	10.2515	14.6545	10.8348	9.77543	0.773694	1.33222	0.53286	0.858653	0.773694	0.582848	0.71048	0.462351	0.193424	0.999167	0.71048	1.4531	1.54739	1.66528	1.95382	1.78336
			1.98675	2.07016	2.72537	2.63601	9.49227	9.71823	9.01468	8.52496	0.441501	0.230017	0	0.224341	9.05077	10.6383	9.85325	12.7314	1.54525	1.43761	0.628931	2.13124	0.220751	0.40253	0.209644	0.560852	0.220751	0.80506	0.419287	0.841279	0.883002	1.89764	3.56394	1.57039

## Sheet: Figure S3
	Figure S3	expression dot plots	Raw sequencing data is available on GEO (https://www.ncbi.nlm.nih.gov/geo/query/acc.cgi?acc=GSE200596), along with bulk RNA-seq read count tables, and h5 matrices and Seurat objects for the scRNA-seq data. Code is available through github at https://github.com/Berlin-Hamster-Single-Cell-Consortium/Live-attenuated-vaccine-strategy-confers-superior-mucosal-and-systemic-immunity-to-SARS-CoV-2.

## Sheet: Figure S4
	Figure S4a	expression dot plots	Raw sequencing data is available on GEO (https://www.ncbi.nlm.nih.gov/geo/query/acc.cgi?acc=GSE200596), along with bulk RNA-seq read count tables, and h5 matrices and Seurat objects for the scRNA-seq data. Code is available through github at https://github.com/Berlin-Hamster-Single-Cell-Consortium/Live-attenuated-vaccine-strategy-confers-superior-mucosal-and-systemic-immunity-to-SARS-CoV-2.
	Figure S4b	lung scans	Raw material will be made available upon request.

## Sheet: Figure S5
	Figure S5	expression dot plots	Raw sequencing data is available on GEO (https://www.ncbi.nlm.nih.gov/geo/query/acc.cgi?acc=GSE200596), along with bulk RNA-seq read count tables, and h5 matrices and Seurat objects for the scRNA-seq data. Code is available through github at https://github.com/Berlin-Hamster-Single-Cell-Consortium/Live-attenuated-vaccine-strategy-confers-superior-mucosal-and-systemic-immunity-to-SARS-CoV-2.

## Sheet: Figure S6
	Figure S6a	umap	Raw sequencing data is available on GEO (https://www.ncbi.nlm.nih.gov/geo/query/acc.cgi?acc=GSE200596), along with bulk RNA-seq read count tables, and h5 matrices and Seurat objects for the scRNA-seq data. Code is available through github at https://github.com/Berlin-Hamster-Single-Cell-Consortium/Live-attenuated-vaccine-strategy-confers-superior-mucosal-and-systemic-immunity-to-SARS-CoV-2.
	Figure S6b	heatmap	Raw sequencing data is available on GEO (https://www.ncbi.nlm.nih.gov/geo/query/acc.cgi?acc=GSE200596), along with bulk RNA-seq read count tables, and h5 matrices and Seurat objects for the scRNA-seq data. Code is available through github at https://github.com/Berlin-Hamster-Single-Cell-Consortium/Live-attenuated-vaccine-strategy-confers-superior-mucosal-and-systemic-immunity-to-SARS-CoV-2.
	Figure S6c	expression dot plots	Raw sequencing data is available on GEO (https://www.ncbi.nlm.nih.gov/geo/query/acc.cgi?acc=GSE200596), along with bulk RNA-seq read count tables, and h5 matrices and Seurat objects for the scRNA-seq data. Code is available through github at https://github.com/Berlin-Hamster-Single-Cell-Consortium/Live-attenuated-vaccine-strategy-confers-superior-mucosal-and-systemic-immunity-to-SARS-CoV-2.

## Sheet: Figure S7
	Figure S7a	umap	Raw sequencing data is available on GEO (https://www.ncbi.nlm.nih.gov/geo/query/acc.cgi?acc=GSE200596), along with bulk RNA-seq read count tables, and h5 matrices and Seurat objects for the scRNA-seq data. Code is available through github at https://github.com/Berlin-Hamster-Single-Cell-Consortium/Live-attenuated-vaccine-strategy-confers-superior-mucosal-and-systemic-immunity-to-SARS-CoV-2.
	Figure S7b	umap + expression level	Raw sequencing data is available on GEO (https://www.ncbi.nlm.nih.gov/geo/query/acc.cgi?acc=GSE200596), along with bulk RNA-seq read count tables, and h5 matrices and Seurat objects for the scRNA-seq data. Code is available through github at https://github.com/Berlin-Hamster-Single-Cell-Consortium/Live-attenuated-vaccine-strategy-confers-superior-mucosal-and-systemic-immunity-to-SARS-CoV-2.
	Figure S7c	umap + expression level	Raw sequencing data is available on GEO (https://www.ncbi.nlm.nih.gov/geo/query/acc.cgi?acc=GSE200596), along with bulk RNA-seq read count tables, and h5 matrices and Seurat objects for the scRNA-seq data. Code is available through github at https://github.com/Berlin-Hamster-Single-Cell-Consortium/Live-attenuated-vaccine-strategy-confers-superior-mucosal-and-systemic-immunity-to-SARS-CoV-2.
	Figure S7d	umap + expression level	Raw sequencing data is available on GEO (https://www.ncbi.nlm.nih.gov/geo/query/acc.cgi?acc=GSE200596), along with bulk RNA-seq read count tables, and h5 matrices and Seurat objects for the scRNA-seq data. Code is available through github at https://github.com/Berlin-Hamster-Single-Cell-Consortium/Live-attenuated-vaccine-strategy-confers-superior-mucosal-and-systemic-immunity-to-SARS-CoV-2.
	Figure S7e	umap + expression level	Raw sequencing data is available on GEO (https://www.ncbi.nlm.nih.gov/geo/query/acc.cgi?acc=GSE200596), along with bulk RNA-seq read count tables, and h5 matrices and Seurat objects for the scRNA-seq data. Code is available through github at https://github.com/Berlin-Hamster-Single-Cell-Consortium/Live-attenuated-vaccine-strategy-confers-superior-mucosal-and-systemic-immunity-to-SARS-CoV-2.

## Sheet: Figure S8
	Figure S8	heatmap	Raw sequencing data is available on GEO (https://www.ncbi.nlm.nih.gov/geo/query/acc.cgi?acc=GSE200596), along with bulk RNA-seq read count tables, and h5 matrices and Seurat objects for the scRNA-seq data. Code is available through github at https://github.com/Berlin-Hamster-Single-Cell-Consortium/Live-attenuated-vaccine-strategy-confers-superior-mucosal-and-systemic-immunity-to-SARS-CoV-2.

## Sheet: Figure S9
	Figure S9a	umap	Raw sequencing data is available on GEO (https://www.ncbi.nlm.nih.gov/geo/query/acc.cgi?acc=GSE200596), along with bulk RNA-seq read count tables, and h5 matrices and Seurat objects for the scRNA-seq data. Code is available through github at https://github.com/Berlin-Hamster-Single-Cell-Consortium/Live-attenuated-vaccine-strategy-confers-superior-mucosal-and-systemic-immunity-to-SARS-CoV-2.
	Figure S9b	umap + expression level	Raw sequencing data is available on GEO (https://www.ncbi.nlm.nih.gov/geo/query/acc.cgi?acc=GSE200596), along with bulk RNA-seq read count tables, and h5 matrices and Seurat objects for the scRNA-seq data. Code is available through github at https://github.com/Berlin-Hamster-Single-Cell-Consortium/Live-attenuated-vaccine-strategy-confers-superior-mucosal-and-systemic-immunity-to-SARS-CoV-2.
	Figure S9c	umap + expression level	Raw sequencing data is available on GEO (https://www.ncbi.nlm.nih.gov/geo/query/acc.cgi?acc=GSE200596), along with bulk RNA-seq read count tables, and h5 matrices and Seurat objects for the scRNA-seq data. Code is available through github at https://github.com/Berlin-Hamster-Single-Cell-Consortium/Live-attenuated-vaccine-strategy-confers-superior-mucosal-and-systemic-immunity-to-SARS-CoV-2.
	Figure S9d	umap + expression level	Raw sequencing data is available on GEO (https://www.ncbi.nlm.nih.gov/geo/query/acc.cgi?acc=GSE200596), along with bulk RNA-seq read count tables, and h5 matrices and Seurat objects for the scRNA-seq data. Code is available through github at https://github.com/Berlin-Hamster-Single-Cell-Consortium/Live-attenuated-vaccine-strategy-confers-superior-mucosal-and-systemic-immunity-to-SARS-CoV-2.
	Figure S9e	umap + expression level	Raw sequencing data is available on GEO (https://www.ncbi.nlm.nih.gov/geo/query/acc.cgi?acc=GSE200596), along with bulk RNA-seq read count tables, and h5 matrices and Seurat objects for the scRNA-seq data. Code is available through github at https://github.com/Berlin-Hamster-Single-Cell-Consortium/Live-attenuated-vaccine-strategy-confers-superior-mucosal-and-systemic-immunity-to-SARS-CoV-2.

## Sheet: Figure S10
	Figure S10a	umap + expression level	Raw sequencing data is available on GEO (https://www.ncbi.nlm.nih.gov/geo/query/acc.cgi?acc=GSE200596), along with bulk RNA-seq read count tables, and h5 matrices and Seurat objects for the scRNA-seq data. Code is available through github at https://github.com/Berlin-Hamster-Single-Cell-Consortium/Live-attenuated-vaccine-strategy-confers-superior-mucosal-and-systemic-immunity-to-SARS-CoV-2.
	Figure S10b	umap + expression level	Raw sequencing data is available on GEO (https://www.ncbi.nlm.nih.gov/geo/query/acc.cgi?acc=GSE200596), along with bulk RNA-seq read count tables, and h5 matrices and Seurat objects for the scRNA-seq data. Code is available through github at https://github.com/Berlin-Hamster-Single-Cell-Consortium/Live-attenuated-vaccine-strategy-confers-superior-mucosal-and-systemic-immunity-to-SARS-CoV-2.
	Figure S10c	umap + expression level	Raw sequencing data is available on GEO (https://www.ncbi.nlm.nih.gov/geo/query/acc.cgi?acc=GSE200596), along with bulk RNA-seq read count tables, and h5 matrices and Seurat objects for the scRNA-seq data. Code is available through github at https://github.com/Berlin-Hamster-Single-Cell-Consortium/Live-attenuated-vaccine-strategy-confers-superior-mucosal-and-systemic-immunity-to-SARS-CoV-2.

[truncated: 3 more sheets: Figure S11, Figure S12, Figure S13]
