# Supplementary material for: Live-attenuated vaccine sCPD9 elicits superior mucosal and systemic immunity to SARS-CoV-2 variants in hamsters
Source: Nat Microbiol. 2023 Apr 3;8(5):860–74. doi: 10.1038/s41564-023-01352-8 (PMC10159847; doi:10.1038/s41564-023-01352-8)
Supplement: Source Data Figs. 1–6 and Extended Data Figs. 1–5 — Statistical source data. [file 41564_2023_1352_MOESM4_ESM.xlsx]

## Sheet: Figure 1
	Fig. 1a	graphic
	Fig. 1b	body weight change (%)	dpc	sCPD9										Ad2										mRNA										mock										sCPD9 + sCPD9
			1	-3.6	-2.2	-0.3	-4.1	-0.6	-0.4	-0.6	-2.4	-1.6	-1.7	-4	-2.8	-2	-2.9	-0.2	-3	0.2	-3.6	-4	-2.6	-6.6	-5	0.1	-5.1	-4	-5.8	-3.5	-0.5	-3.8	-1.4	-3.6	-0.1	-2.1	-3.8	-2.4	-1.6	-2	-2	-2.3	-4	-0.66	0.15	0.34	2.48	-0.79	-1.47
			2	-3.9	-2.4	-0.7	-4.5	5.4	0.1	0.4	-2.4	-1	-0.4	-5.2	-5	-5	-2	-0.4	-6.8	-0.7	-6.5	-6.4	-4	-8	-7.6	-2.5	-5.2	-4.8	-8.1	-5.2	-2.8	-5.6	-2.8	-4.3	-3.8	-5	-6	-5.9	-3.2	-5.1	-6.1	-6.1	-7.4	0.46	0.66	1.71	2.64	-0.53	-0.28
			3	-0.7	-1.9	-0.2	-3.7				-1.4			-6.7				1.1	-8.4	0			-4	-7.3	-9	-0.7	-1.2				-1.6			-1.8				-9.8	-3.1	-8.9			-10.9	0.66	0.44	2.99			1.05
			4	-0.8	3.4	2.2	-2.2				-0.8			-3.4				0.8	-6.3	1			-2.6	-6.6	-11.4	0.3	-1.5				-2.4			-1.9				-9.9	-1.2	-10.9			-13.7	0.4	1.32	3.33			1.75
			5	0.7	2.1	3.5	-2.6				1.2			-3.7				2.3	-5.9	1.8			-2	-1.7	-5.8	2.4	-2.6				-0.7			-3.7				-8.8	0.8	-9.5			-16.4	5.29	1.69	4.79			3.28
	Fig. 1c	RNA copies / swap [log]	dpc	sCPD9					Ad2					mRNA					mock
			2	4160	118	281	757	807	243000	9970	41300	16200	24000	58200	6690	25600	6450	43300	144000	53400	14900	352000	256000
			5	8.93	71.1	49.6	30.3	681	795	273	2020	126	897	328	3820	1090	2710	407	12100	4090	5910	789	970
	Fig. 1d	virus copies / 2.5mg lung tissue [log]	dpc	sCPD9					Ad2					mRNA					mock
			2	27200	1000	198	20200	1770	370000	66300	7250	1530000	385000	6420000	7280	166000	187000	93100	817000	103000	1160000	2220000	259000
			5	41.3	88.3	92.2	65.1	299	367	195	101	40.8	55.1	248	5390	642	165	938	3210	29500	15900	5890	4780
	Fig. 1e	PFU per 50mg lung [log]	dpc	sCPD9					Ad2					mRNA					mock
			2	2.5	2.5	2.5	2.5	2.5	37000	1100	54000	15000	16000	210000	100	7100	14000	27000	41000	24000	31000	8000	4600
			5	2.5	2.5	2.5	2.5	2.5	2.5	2.5	2.5	2.5	2.5	2.5	2.5	2.5	2.5	2.5	2.5	2.5	2.5	2.5	2.5
	Fig. 1f	RNA copies / swap [log]	dpc	sCPD9 + sCPD9					mRNA + sCPD9					Ad2 + Ad2					mRNA + mRNA					mock + mock
			2	34.1	61.4	12	33.9	51.8	21600	4200	19400	5520	5620	111000	301000	118000	271000	462000	50300	134000	569000	63600	61600	923000	460000	787000	2070000	126000
			5	12.8	407	90.1	9.86	55.2	19.5	83.9	668	124	218	9170	124	565	9970	6040	12100	6490	194	388	4650	103000	1370	4190	4840	78200
	Fig. 1g	virus copies / 2.5mg lung tissue [log]	dpc	sCPD9 + sCPD9					mRNA + sCPD9					Ad2 + Ad2					mRNA + mRNA					mock + mock
			2	208	1400	1660	124	507	466	314	1860	62.1	1920	30200	60000	1290000	592000	2160000	949000	270000	792000	54.4	3710000	12400000	11800000	13100000	23700000	14900000
			5	248	87.8	400	221	46.9	27.9	59.8	54.3	121	116	86.1	2970	3550	3920	169	2130	1140	2660	1320	94.2	147000	2690	20000	48700	24400
	Fig. 1h	PFU per 50mg lung [log]	dpc	sCPD9 + sCPD9					mRNA + sCPD9					Ad2 + Ad2					mRNA + mRNA					mock + mock
			2	2.5	2.5	2.5	2.5	2.5	2.5	2.5	2.5	2.5	2.5	1000	900	2300	600	54000	1400	2700	2300	2.5	20000	240000	290000	150000	520000	240000
			5	2.5	2.5	2.5	2.5	2.5	2.5	2.5	2.5	2.5	2.5	2.5	2.5	2.5	2.5	2.5	2.5	2.5	2.5	2.5	2.5	2.5	2.5	2.5	2.5	2.5
	Fig. 1i	lung inflammation score	dpc	sCPD9					mRNA					Ad2					mock
			0	0.3	0.3	0.3	0	0	0.3	0.3	0.3	0	0	0.3	0.7	0.3	0	0	0	0	0	0	0
			2	1.7	1.3	0.7	1.3	1.2	2	1	0.3	2.7	0	2.7	1.8	1.7	2	2.5	0.7	1.7	2.3	2.3	2.8
			5	0.8	0.3	0.7	0.3	0.5	1.5	1.7	1.7	1.5	0.8	1.7	1.5	1.7	1.2	1	1.3	1.8	2	1.5	2.5
	Fig. 1j	edema score	dpc	sCPD9					mRNA					Ad2					mock
			0	0.5	0	0	0	0	0.5	0	0.5	0.5	0	0.5	0	0.5	0	0	0.5	0	0.5	0.5	0.5
			2	0.5	1	0	1.8	1	2.5	0	0	2	0.5	2	1	0.5	1.5	1.8	0.5	1.5	2	2	2.5
			5	0.5	0.8	0	0.5	0.5	2	3	0	1	0.5	2	0.5	2.3	0.5	0.8	1	4	2.5	1	3.5
	Fig. 1k	lung inflammation score	dpc	sCPD9 + sCPD9					mRNA + sCPD9					mRNA + mRNA					Ad2 + Ad2					mock + mock
			2	1	0.3	0	0.7	0.3	0.7	0.3	0.8	0	1.2	1	1.2	1.3	0.3	1.8	0.7	0.7	1.5	1.7	1.3	1.3	1.2	1.2	1.8	1.7
			5	0.3	0.3	0.3	0.3	0	0.3	0	0.3	0	0.3	0.7	1	0.7	0.8	0.7	0.7	1	1.7	1.2	0	2.3	1.7	2.3	1.8	1.8
	Fig. 1l	edema score	dpc	sCPD9 + sCPD9					mRNA + sCPD9					mRNA + mRNA					Ad2 + Ad2					mock + mock
			2	0.5	0.5	0	1	0.5	0.5	0	0.5	0.5	0.5	0.5	0.5	1	0.5	1	0	0.5	1	1	1	0.5	0.5	0.5	1	1
			5	0.5	0.5	0.5	0.5	0	0	0.5	0	0.5	0.5	0.5	0.5	0.5	0.5	0.5	0.5	1.5	1.5	1.5	0.5	2.5	1.3	3	2	2.8
	Fig. 1m	lung scans	Raw material will be made available upon request.
[truncated: 44 more columns]

## Sheet: Figure 2
	Fig. 2a	lung scans	Raw material will be made available upon request.
	Fig. 2b	umap	Raw sequencing data is available on GEO (https://www.ncbi.nlm.nih.gov/geo/query/acc.cgi?acc=GSE200596), along with bulk RNA-seq read count tables, and h5 matrices and Seurat objects for the scRNA-seq data. Code is available through github at https://github.com/Berlin-Hamster-Single-Cell-Consortium/Live-attenuated-vaccine-strategy-confers-superior-mucosal-and-systemic-immunity-to-SARS-CoV-2.
	Fig. 2c	cells per lung lobe (x10e6)	ct cells						PMN						monocytic Mac
			sCPD9 + sCPD9	mRNA + sCPD9	mRNA + mRNA	Ad2 + Ad2	mock + mock		sCPD9 + sCPD9	mRNA + sCPD9	mRNA + mRNA	Ad2 + Ad2	mock + mock		sCPD9 + sCPD9	mRNA + sCPD9	mRNA + mRNA	Ad2 + Ad2	mock + mock
			24.25	21.5	20	27.25	22.25		1.71489	1.141	2.72975	2.06092	1.99385		1.06275	1.3871	2.02002	2.43304	2.55849
			21	21.75	16.25	20.25	17		0.703608	1.03427	2.37437	1.59096	1.38906		0.649485	1.64266	1.82538	1.85355	1.89126
			16	36.25	17.75	18	17.25		0.683068	2.25389	1.74821	1.72959	1.13006		0.833575	1.81563	1.70592	1.7449	1.72832
							29.25						2.35402						3.43086
	Fig. 2d	cells per lung lobe (x10e6)	ct cells					PMN					monocytic Mac
			sCPD9	mRNA	Ad2	mock		sCPD9	mRNA	Ad2	mock		sCPD9	mRNA	Ad2	mock
			15	16.5	23.25	20.75		0.957278	2.38385	3.16069	3.5769		1.3212	1.56586	1.85848	2.13429
			23.75	12.75	17	25.5		2.09671	1.30012	1.95777	4.31229		1.82986	1.22625	1.12028	2.09865
			21	17	15.75	18		3.61509	2.61865	3.49689	3.93527		1.46228	1.21732	1.09103	1.85469
			13.25	16.5	11.75	12		1.72572	2.55233	2.70964	1.56814		1.14073	2.20127	0.738994	1.41335
	Fig. 2e	expression dot plots	Raw sequencing data is available on GEO (https://www.ncbi.nlm.nih.gov/geo/query/acc.cgi?acc=GSE200596), along with bulk RNA-seq read count tables, and h5 matrices and Seurat objects for the scRNA-seq data. Code is available through github at https://github.com/Berlin-Hamster-Single-Cell-Consortium/Live-attenuated-vaccine-strategy-confers-superior-mucosal-and-systemic-immunity-to-SARS-CoV-2.
	Fig. 2f	Immunohistochemistry	Raw material will be made available upon request.

## Sheet: Figure 3
	Fig. 3a	serum dilution	0 dpc				2dpc				5dpc
			sCDP9	Ad2	mRNA	mock	sCDP9	Ad2	mRNA	mock	sCDP9	Ad2	mRNA	mock
			256	8	4	4	512	64	4	4	2048	1024	1024	32
			256	4	4	4	512	64	16	4	2048	512	256	32
			64	32	4	4	256	4	4	4	1024	1024	1024	32
			64	16	4	4	256	32	4	4	2048	1024	512	64
			128	8	4	4	256	32	4	4	2048	1024	64	64
	Fig. 3b	serum dilution	0 dpc				2dpc				5dpc
			sCDP9	Ad2	mRNA	mock	sCDP9	Ad2	mRNA	mock	sCDP9	Ad2	mRNA	mock
			32	4	4	4	128	8	4	4	256	128	256	8
			128	4	4	4	128	16	4	4	512	64	64	8
			16	8	4	4	32	4	4	4	256	256	128	8
			16	8	4	4	64	16	4	4	2048	128	128	8
			16	8	4	4	32	8	4	4	256	64	16	8
	Fig. 3c	serum dilution	0 dpc				2dpc				5dpc
			sCDP9	Ad2	mRNA	mock	sCDP9	Ad2	mRNA	mock	sCDP9	Ad2	mRNA	mock
			64	4	4	4	256	64	4	4	1024	512	512	64
			128	4	4	4	256	32	16	4	2048	256	256	128
			32	16	4	4	128	4	4	4	512	512	512	128
			64	8	4	4	128	32	4	4	2048	512	256	128
			64	8	4	4	128	32	4	4	1024	512	128	128
	Fig. 3d	serum dilution	0 dpc				2dpc				5dpc
			sCDP9	Ad2	mRNA	mock	sCDP9	Ad2	mRNA	mock	sCDP9	Ad2	mRNA	mock
			16	4	4	4	64	4	4	4	64	128	64	4
			32	4	4	4	16	4	4	4	128	32	16	4
			4	4	4	4	8	4	4	4	128	32	16	4
			4	4	4	4	8	4	4	4	128	32	4	4
			4	4	4	4	4	4	4	4	64	4	32	4
	Fig. 3e	serum dilution	0 dpc					2dpc					5dpc
			sCPD9 + sCPD9	mRNA + sCPD9	mRNA + mRNA	Ad2 + Ad2	mock + mock	sCPD9 + sCPD9	mRNA + sCPD9	mRNA + mRNA	Ad2 + Ad2	mock + mock	sCPD9 + sCPD9	mRNA + sCPD9	mRNA + mRNA	Ad2 + Ad2	mock + mock
			1024	512	256	32	4	512	128	64	16	4	2048	512	256	256	64
			1024	256	128	16	4	2048	512	16	16	4	1024	512	512	512	64
			512	256	64	32	4	2048	256	128	64	4	1024	256	512	512	64
			2048	256	64	16	4	2048	128	128	64	4	1024	128	256	256	32
			1024	512	32	32	4	2048	64	16	8	4	2048	512	256	256	16
			2048	128	64	32	4
			2048	512	64	32	4
			2048	256	128	64	4
			2048	256	128	32	4
				128	16	16	4
	Fig. 3f	serum dilution	2dpc					5dpc
			sCPD9 + sCPD9	mRNA + sCPD9	mRNA + mRNA	Ad2 + Ad2	mock + mock	sCPD9 + sCPD9	mRNA + sCPD9	mRNA + mRNA	Ad2 + Ad2	mock + mock
			128	4	16	4	4	512	256	64	8	4
			512	128	4	4	4	512	64	32	128	4
			256	8	4	4	4	256	64	128	64	4
			512	64	4	4	4	128	16	32	128	8
			512	4	4	4	4	256	128	64	4	4
	Fig. 3g	serum dilution	0 dpc					2dpc					5dpc
			sCPD9 + sCPD9	mRNA + sCPD9	mRNA + mRNA	Ad2 + Ad2	mock + mock	sCPD9 + sCPD9	mRNA + sCPD9	mRNA + mRNA	Ad2 + Ad2	mock + mock	sCPD9 + sCPD9	mRNA + sCPD9	mRNA + mRNA	Ad2 + Ad2	mock + mock
			1024	512	256	16	4	256	64	32	8	4	1024	512	256	128	128
			256	64	64	8	4	1024	256	16	16	4	512	256	256	512	128
			256	256	64	16	4	512	128	32	16	4	256	256	512	256	64
			1024	128	32	16	4	512	64	64	16	4	512	128	256	128	64
			512	512	32	16	4	512	16	16	4	4	256	256	256	128	64
			512	128	64	8	4
			512	256	64	16	4
			1024	128	32	32	4
			512	256	64	32	4
				32	16	4	4
	Fig. 3h	serum dilution	0 dpc					2dpc					5dpc
			sCPD9 + sCPD9	mRNA + sCPD9	mRNA + mRNA	Ad2 + Ad2	mock + mock	sCPD9 + sCPD9	mRNA + sCPD9	mRNA + mRNA	Ad2 + Ad2	mock + mock	sCPD9 + sCPD9	mRNA + sCPD9	mRNA + mRNA	Ad2 + Ad2	mock + mock
			256	4	16	4	4	128	4	4	4	4	128	32	16	4	32
			128	4	4	4	4	256	32	4	4	4	256	4	32	64	32
			256	64	4	4	4	128	8	4	4	4	256	64	32	64	64
			16	4	4	4	4	64	32	4	4	4	8	4	16	4	16
			128	32	4	4	4	128	4	4	4	4	64	4	8	4	4
			64	4	4	4	4
				4	4	4	4
				32	4	4
				4
	Fig. 3i	Spike (S) protein	dpc	sCPD9 + sCPD9						mRNA + sCPD9						mRNA + mRNA							Ad2 + Ad2								mock + mock
			0	1.9543	1.8153	1.7188	1.8274	1.8224	1.8904	2.032	1.8492	1.9559	2.0441	2.0444	1.9475	1.8026	1.9284	1.7289	1.6404	1.8396	1.8341	1.58	1.1251	1.0497	1.2064	1.2335	1.2143	1.3283	1.268	1.5038	0	0.0584	0.0753	0.0379	0.0381
			dpc	sCPD9 + sCPD9					mRNA + sCPD9					mRNA + mRNA					Ad2 + Ad2					mock + mock
			2	3.124	2.9215	2.9784	2.8891	2.9631	3.1888	3.1734	3.0887	3.0404	3.0627	3.4812	3.1892	3.195	3.2126	2.7978	2.4688	2.6084	2.9871	2.7862	2.5033	0.0201	0.0443	0.014	0.0023	0.0076
		ORF3a protein	dpc	sCPD9 + sCPD9						mRNA + sCPD9						mRNA + mRNA							Ad2 + Ad2								mock + mock
			0	1.519	0.1312	0.9888	1.6721	0.8877	0.9659	0.0666	0.1626	0.2313	0.18	0.1742	0.0984	0.0397	0.0501	0.0249	0.0664	0.027	0.0693	0.0406	0.0787	0.1299	0.1536	0.1466	0.0838	0.1087	0.0959	0.1345	0.0671	0.1518	0.2059	0.0578	0.0364
			dpc	sCPD9 + sCPD9					mRNA + sCPD9					mRNA + mRNA					Ad2 + Ad2					mock + mock
			2	1.4292	0.8804	2.5059	1.332	1.2587	0.2677	0.3059	1.2524	0.3549	0.6746	0.0164	0.0677	0.0061	0.0544	0.0142	0.1959	0.0983	0.1146	0.6481	0.1607	0.0173	0.0016	0.022	0.0007	0.0127
		Nucleocapsid (N) protein	dpc	sCPD9 + sCPD9						mRNA + sCPD9						mRNA + mRNA							Ad2 + Ad2								mock + mock
			0	1.3858	1.0354	1.1032	0.9827	1.0386	0.9789	0.6845	0.885	0.7552	0.9283	0.6647	0.636	0.3313	0.2883	0.3632	0.2346	0.3235	0.4618	0.1783	0.1284	0.1496	0.2404	0.1552	0.2141	0.139	0.2784	0.271	0.0282	0.0531	0.0792	-0.0009	0.0034
			dpc	sCPD9 + sCPD9					mRNA + sCPD9					mRNA + mRNA					Ad2 + Ad2					mock + mock
			2	2.0175	1.9437	1.4671	1.4156	1.4437	1.2735	1.5392	1.1799	0.7906	1.1421	0.2141	0.1821	0.4492	0.5191	0.1726	0.183	0.2171	0.3454	0.9556	0.1789	0.003	0.006	0.0013	-0.001	0.0003

## Sheet: Figure 4
	Fig. 4a	cells / mL blood (x10e6)	sCPD9 + sCPD9	mRNA + sCPD9	mRNA + mRNA	Ad2 + Ad2	mock + mock
			2.6	2.3	1.5	3.05	1.8
			2.65	2.5	1.85	3.75	1.35
			2.9	1.9	1.35	2.75	1.8
							1.2
	Fig. 4b	% of all blood cells	PMN					iPMN					T cells					B cells
			sCPD9 + sCPD9	mRNA + sCPD9	mRNA + mRNA	Ad2 + Ad2	mock + mock	sCPD9 + sCPD9	mRNA + sCPD9	mRNA + mRNA	Ad2 + Ad2	mock + mock	sCPD9 + sCPD9	mRNA + sCPD9	mRNA + mRNA	Ad2 + Ad2	mock + mock	sCPD9 + sCPD9	mRNA + sCPD9	mRNA + mRNA	Ad2 + Ad2	mock + mock
			15.86	26.79	36.63	32.14	38.88	7.83	13.39	18.79	16.38	19.74	21.39	14.22	12.56	9.31	3.92	36.14	29.27	17.45	20.5	13.79
			9.53	17.32	43.5	23.76	37.1	5.43	11.43	21.41	11.95	24.56	20.84	13.27	4.88	9.77	4.81	42.92	34.89	14.63	19.68	11.81
			5.9	21.43	36.65	34.92	46.39	4.56	11.8	18.83	17.18	25.57	21.72	13.35	7.08	8.2	2.06	47.99	37.89	16.89	17.74	9.48
							50.99					23.34					0.66					6.95
	Fig. 4c	expression dot plots	Raw sequencing data is available on GEO (https://www.ncbi.nlm.nih.gov/geo/query/acc.cgi?acc=GSE200596), along with bulk RNA-seq read count tables, and h5 matrices and Seurat objects for the scRNA-seq data. Code is available through github at https://github.com/Berlin-Hamster-Single-Cell-Consortium/Live-attenuated-vaccine-strategy-confers-superior-mucosal-and-systemic-immunity-to-SARS-CoV-2.
	Fig. 4d	expression dot plots	Raw sequencing data is available on GEO (https://www.ncbi.nlm.nih.gov/geo/query/acc.cgi?acc=GSE200596), along with bulk RNA-seq read count tables, and h5 matrices and Seurat objects for the scRNA-seq data. Code is available through github at https://github.com/Berlin-Hamster-Single-Cell-Consortium/Live-attenuated-vaccine-strategy-confers-superior-mucosal-and-systemic-immunity-to-SARS-CoV-2.
	Fig. 4e	% of all blood cells	cluster 3 B cells					cluster 6 B cells
			sCPD9 + sCPD9	mRNA + sCPD9	mRNA + mRNA	Ad2 + Ad2	mock + mock	sCPD9 + sCPD9	mRNA + sCPD9	mRNA + mRNA	Ad2 + Ad2	mock + mock
			4.91968	3.21101	1.53404	2.68577	2.73484	0.803213	1.55963	0.575264	1.16383	0.237812
			4.18522	4.05405	1.62524	1.89504	0.731452	1.33571	1.9656	0.478011	0.728863	0.208986
			6.70241	3.10559	1.63424	2.99335	1.64948	1.34048	1.5528	0.544747	0.554324	0.206186
							1.98675					0
		cells / mL blood (x10e6)	cluster 3 B cells					cluster 6 B cells
			sCPD9 + sCPD9	mRNA + sCPD9	mRNA + mRNA	Ad2 + Ad2	mock + mock	sCPD9 + sCPD9	mRNA + sCPD9	mRNA + mRNA	Ad2 + Ad2	mock + mock
			0.127912	0.0738532	0.0230105	0.0819158	0.0492271	0.0208835	0.0358716	0.00862896	0.0354969	0.00428062
			0.110908	0.101351	0.0300669	0.0710641	0.00987461	0.0353963	0.04914	0.00884321	0.0273324	0.00282132
			0.19437	0.0590062	0.0220623	0.0823171	0.0296907	0.038874	0.0295031	0.00735409	0.0152439	0.00371134
							0.0238411					0

## Sheet: Figure 5
	Fig. 5a	% of all blood cells	CD4 T cells (cluster 0,1,2)					CD8 T cells (cluster 3,4)
			sCPD9 + sCPD9	mRNA + sCPD9	mRNA + mRNA	Ad2 + Ad2	mock + mock	sCPD9 + sCPD9	mRNA + sCPD9	mRNA + mRNA	Ad2 + Ad2	mock + mock
			15.5622	9.26606	8.34132	6.26679	2.37812	4.81928	3.76147	3.73921	1.96956	0.951249
			15.138	8.84521	3.44168	6.41399	3.34378	4.45236	3.31695	1.14723	2.62391	1.35841
			17.4263	8.38509	5.05837	6.31929	1.4433	4.02145	3.72671	1.4786	1.66297	0.412371
							0.331126					0.165563
		cells per mL blood (x10e6)	CD4 T cells (cluster 0,1,2)					CD8 T cells (cluster 3,4)
			sCPD9 + sCPD9	mRNA + sCPD9	mRNA + mRNA	Ad2 + Ad2	mock + mock	sCPD9 + sCPD9	mRNA + sCPD9	mRNA + mRNA	Ad2 + Ad2	mock + mock
			0.404618	0.213119	0.12512	0.191137	0.0428062	0.125301	0.0865138	0.0560882	0.0600716	0.0171225
			0.401158	0.22113	0.0636711	0.240525	0.0451411	0.117988	0.0829238	0.0212237	0.0983965	0.0183386
			0.505362	0.159317	0.0682879	0.17378	0.0259794	0.116622	0.0708075	0.0199611	0.0457317	0.00742268
							0.00397351					0.00198676
	Fig. 5b	% of all blood cells	prolif T cells (cluster 6)
			sCPD9 + sCPD9	mRNA + sCPD9	mRNA + mRNA	Ad2 + Ad2	mock + mock
			1.00402	1.19266	0.479386	0.984781	0.59453
			1.15761	0.982801	0.286807	0.728863	0
			0.268097	1.24224	0.544747	0.221729	0
							0.165563
		cells per mL blood (x10e6)	prolif T cells (cluster 6)
			sCPD9 + sCPD9	mRNA + sCPD9	mRNA + mRNA	Ad2 + Ad2	mock + mock
			0.0261044	0.0274312	0.0071908	0.0300358	0.0107015
			0.0306768	0.02457	0.00530593	0.0273324	0
			0.0077748	0.0236025	0.00735409	0.00609756	0
							0.00198676
	Fig. 5c	expression dot plots	Raw sequencing data is available on GEO (https://www.ncbi.nlm.nih.gov/geo/query/acc.cgi?acc=GSE200596), along with bulk RNA-seq read count tables, and h5 matrices and Seurat objects for the scRNA-seq data. Code is available through github at https://github.com/Berlin-Hamster-Single-Cell-Consortium/Live-attenuated-vaccine-strategy-confers-superior-mucosal-and-systemic-immunity-to-SARS-CoV-2.
	Fig. 5d	IFN-g-positive spots per 10e6 splenocytes (normalized to medium)		mRNA						mock						sCPD9
			medium	0	0	0	0	0	0	0	0	0	0	0	0	0	0	0	0	0	0
			Ova	28	0	110	42	69	61	71	0	83	0	66	4	126	0	199	40	145	176
			ConA	755	755	755	755	755	755	755	755	755	755	755	755	755	755	755	755	755	755
			S protein	677	548	489	755	471	648	544	511	625	427	229	478	755	755	755	755	755	734
			N protein	277	73	87	198	99	288	357	35	133	50	104	46	396	405	610	335	253	335
			Trm cluster (cluster 6)
	Fig. 5e	% among lung cells	sCPD9 + sCPD9	mRNA + sCPD9	mRNA + mRNA	Ad2 + Ad2	mock + mock
			0.796813	0.832466	0.818926	0.210084	0.555115
			1.03093	0.979021	0.506757	0.610221	0.377121
			1.30246	1.38169	0.555997	1.02041	0.867052
							0.770548
		cells per lung lobe (x10e6)	Trm cluster (cluster 6)
			sCPD9 + sCPD9	mRNA + sCPD9	mRNA + mRNA	Ad2 + Ad2	mock + mock
			0.193227	0.17898	0.163785	0.0572479	0.123513
			0.216495	0.212937	0.082348	0.12357	0.0641106
			0.208394	0.500864	0.0986894	0.183673	0.149566
							0.225385
	Fig. 5f	% among lung cells	act T cells (cluster 2)
			sCPD9 + sCPD9	mRNA + sCPD9	mRNA + mRNA	Ad2 + Ad2	mock + mock
			1.99203	2.60146	1.91083	1.57563	1.34814
			2.14777	1.53846	1.35135	1.83066	1.44563
			1.51954	1.98618	1.82685	1.27551	0.963391
							1.11301
		cells per lung lobe [x10e6]	act T cells (cluster 2)
			sCPD9 + sCPD9	mRNA + sCPD9	mRNA + mRNA	Ad2 + Ad2	mock + mock
			0.483068	0.559313	0.382166	0.429359	0.29996
			0.451031	0.334615	0.219595	0.370709	0.245757
			0.243126	0.719991	0.324265	0.229592	0.166185
							0.325557
	Fig. 5g	% among lung cells	prolif T cells (cluster 5 + 8)
			sCPD9 + sCPD9	mRNA + sCPD9	mRNA + mRNA	Ad2 + Ad2	mock + mock
			1.19522	1.35276	0.636943	0.840336	0.951626
			1.71821	1.67832	0.760135	1.22044	0.377121
			1.80897	1.46805	0.714853	1.10544	0.770713
							0.513699
		cells per lung lobe (x10e6)	prolif T cells (cluster 5 + 8)
			sCPD9 + sCPD9	mRNA + sCPD9	mRNA + mRNA	Ad2 + Ad2	mock + mock
			0.289841	0.290843	0.127389	0.228992	0.211737
			0.360825	0.365035	0.123522	0.24714	0.0641106
			0.289436	0.532168	0.126886	0.19898	0.132948
							0.150257
	Fig. 5h	expression dot plots	Raw sequencing data is available on GEO (https://www.ncbi.nlm.nih.gov/geo/query/acc.cgi?acc=GSE200596), along with bulk RNA-seq read count tables, and h5 matrices and Seurat objects for the scRNA-seq data. Code is available through github at https://github.com/Berlin-Hamster-Single-Cell-Consortium/Live-attenuated-vaccine-strategy-confers-superior-mucosal-and-systemic-immunity-to-SARS-CoV-2.
	Fig 5i	Trm signature score across all groups and seurat cluster	Raw sequencing data is available on GEO (https://www.ncbi.nlm.nih.gov/geo/query/acc.cgi?acc=GSE200596), along with bulk RNA-seq read count tables, and h5 matrices and Seurat objects for the scRNA-seq data. Code is available through github at https://github.com/Berlin-Hamster-Single-Cell-Consortium/Live-attenuated-vaccine-strategy-confers-superior-mucosal-and-systemic-immunity-to-SARS-CoV-2.
	Fig. 5j	Trm signature score per group	Raw sequencing data is available on GEO (https://www.ncbi.nlm.nih.gov/geo/query/acc.cgi?acc=GSE200596), along with bulk RNA-seq read count tables, and h5 matrices and Seurat objects for the scRNA-seq data. Code is available through github at https://github.com/Berlin-Hamster-Single-Cell-Consortium/Live-attenuated-vaccine-strategy-confers-superior-mucosal-and-systemic-immunity-to-SARS-CoV-2.
	Fig. 5k	Trm signature score in cluster 5	Raw sequencing data is available on GEO (https://www.ncbi.nlm.nih.gov/geo/query/acc.cgi?acc=GSE200596), along with bulk RNA-seq read count tables, and h5 matrices and Seurat objects for the scRNA-seq data. Code is available through github at https://github.com/Berlin-Hamster-Single-Cell-Consortium/Live-attenuated-vaccine-strategy-confers-superior-mucosal-and-systemic-immunity-to-SARS-CoV-2.
	Fig. 5l	PAGA analysis	Raw sequencing data is available on GEO (https://www.ncbi.nlm.nih.gov/geo/query/acc.cgi?acc=GSE200596), along with bulk RNA-seq read count tables, and h5 matrices and Seurat objects for the scRNA-seq data. Code is available through github at https://github.com/Berlin-Hamster-Single-Cell-Consortium/Live-attenuated-vaccine-strategy-confers-superior-mucosal-and-systemic-immunity-to-SARS-CoV-2.
	Fig. 5m	pseudotime diffusion plot	Raw sequencing data is available on GEO (https://www.ncbi.nlm.nih.gov/geo/query/acc.cgi?acc=GSE200596), along with bulk RNA-seq read count tables, and h5 matrices and Seurat objects for the scRNA-seq data. Code is available through github at https://github.com/Berlin-Hamster-Single-Cell-Consortium/Live-attenuated-vaccine-strategy-confers-superior-mucosal-and-systemic-immunity-to-SARS-CoV-2.

## Sheet: Figure 6
	Fig. 6a	anti-Spike IgA nasal wash	0 dpc				2 dpc				5 dpc
		OD (450nm)	sCPD9	Ad2	mRNA	mock	sCPD9	Ad2	mRNA	mock	sCPD9	Ad2	mRNA	mock
			0.7857	0.0002	0.0724	-0.0003	1.2125	0.0016	0.1137	0.002	1.3419	0.13	0.1154	0.0015
			1.0509	0.0043	-0.0005	0.0005	1.1398	0.1124	0.2223	0.0003	1.346	0.0945	0.1305	0.0003
			0.0193	0.0085	-0.0006	0.0004	1.2286	0.0004	0.0086	0.0004	1.3264	0.2635	0.4979	0.0001
			0.1642	0.0001	0.0008	0.0005	1.1947	0.0142	0.0001	0.0001	1.3908	0.1015	0.1481	0.0005
			0.1895	-0.0003	-0.0003	0.0019	0.99	-0.0004	-0.0002	-0.0006	1.3061	0.1281	0.1592	0.0005
	Fig. 6b	B1 neutralization	2 dpc					5 dpc
		nasal wash fluid dilution	sCPD9 + sCPD9	mRNA + sCPD9	mRNA + mRNA	Ad2 + Ad2	mock + mock	sCPD9 + sCPD9	mRNA + sCPD9	mRNA + mRNA	Ad2 + Ad2	mock + mock
			4	2	1	2	1	8	16	4	1	2
			4	2	2	2	1	32	16	2	2	1
			8	4	2	2	1	32	8	4	2	1
			2	4	1	2	1	16	16	2	1	1
			8	8	2	1	1	8	8	2	2	1
	Fig. 6c,d, e	Immunohistochemistry	Raw material will be made available upon request.
	Fig. 6f	RNA copies / nasal wash	dpc	sCPD9					Ad2					mRNA					mock
			2	3240	4770	6650	117000	875	12500	25600	27400	1090000	171000	189000	30500	943000	1120000	319000	598000	636000	476000	4200000	308000
			5	605	37.9	402	279	2360	272	753	869	315	144	497	48400	33700	237	925	17100	10100	57000	31000	15600
	Fig. 6g	expression dot plots	Raw sequencing data is available on GEO (https://www.ncbi.nlm.nih.gov/geo/query/acc.cgi?acc=GSE200596), along with bulk RNA-seq read count tables, and h5 matrices and Seurat objects for the scRNA-seq data. Code is available through github at https://github.com/Berlin-Hamster-Single-Cell-Consortium/Live-attenuated-vaccine-strategy-confers-superior-mucosal-and-systemic-immunity-to-SARS-CoV-2.

## Sheet: Extended Data Figure 1
	ExtData Fig. 1a	body weight change	dpv	sCPD9															Ad2															mRNA															Mock
			1	4.9	3.8	1.5	3.2	2.5	2.4	2	2.6	4.1	-1.9	-1.2	-1.2	-2.2	-1.7	0.5	-0.8	0	0.5	0.6	1.1	-1.6	-1.6	-2.1	0.4	-2.2	-0.7	0.2	0.4	0.2	-0.6	-2.6	-1.2	1.4	3	-0.7	0.9	-0.3	-0.3	0.1	3	0.9	-0.9	-1.6	0.2	-1.6	0.8
			2	4.4	4.3	3.9	5.7	3.9	3.1	7	4.4	4.3	-0.9	-0.2	0	-1.4	0.8	1.3	-1.4	1.9	0.6	1.3	4.7	-0.3	-2	0.8	0.3	-3.1	2.1	-1.2	-1.5	-1.6	-0.4	-1	2.1	2.4	4.7	-1.7	1.8	-0.4	0	1.5	2.9	1.2	0.5	-1.5	1.2	1.4	1.2
			3	2	4	3	6.2	4.7	1.6	7	4.5	7.7	-2.4	0.7	-0.8	-3.1	-2.2	1.1	0.1	0.1	0.9	3.6	6.4	2.8	-1	1.5	0.8	-2.6	2.2	-0.4	-0.6	-0.4	0.1	-0.9	2.5	2.2	5.3	0.4	2	-0.3	-0.4	2.4	2.9	2.1	0.2	-1.4	1.6	1.5	1.5
			4	4.7	6.2	5	6.4	5.1	2.2	9.4	2.9	6.2	-1.6	-0.9	0.5	-1.4	0.3	1.1	1	0	3.1	2.3	6.7	2.8	-0.9	2.6	1.8	-3.7	2.8	-0.5	-0.2	-0.5	-0.6	-2.5	2.1	1.6	1.4	-0.5	4.6	4.2	3.9	5	4.6	2.2	-0.4	-0.2	1.5	1.7	3.6
			5	5.1	6.3	5.5	6.6	4.9	2.7	9.8	2.3	6.6	-0.7	-0.6	1.4	-0.6	0.9	1.3	1.2	0.9	3	2.6	6.8	3.4	-0.6	2.8	2.5	-2.9	2.9	-0.2	0	-0.4	0.2	-2.8	-0.2	1.7	2.5	-1.8	2.8	2.6	3.5	3.6	4.3	6.8	-0.7	0.7	0.3	0.6	2
			6	6.5	8.1	5.6	10.4	5.8	5.3	10	6.6	10.6	-3.9	-2.2	0.4	1.9	3.6	3.9	4.7	2.7	5.6	4.1	10	3.5	2.2	5.9	4.6	-0.9	4.2	2.4	1.8	1.4	0.2	-4.5	2.5	1.6	2.7	-3.1	4.5	3	3.4	5.4	3.5	0.8	1.1	1.1	2.9	1.5	3.7
			7	6.1	9.1	6.7	11.8	8.8	4.9	12.5	7.2	14.3	-2.5	0.6	0.9	0.5	4.4	3	3.5	1	5.5	3.4	8.6	3.2	1	6.4	3.1	-1.1	3.9	1.9	1.9	1.6	-0.3	-2.1	4.5	1.3	2.6	-2.5	8.2	5.2	4.3	7.7	4	1.3	1	2.2	0.6	-0.2	3.2
			8	7.6	10.8	8.8	10.9	7.8	7.3	12.1	6.7	15.3	-1.8	0.5	1.5	1.4	3.6	5.2	3	1.6	5.3	4	6.7	3.9	-0.1	7.8	4	-2	2.7	1.2	1.8	1.5	-0.4	0.7	4.1	1.1	4.4	-2.1	7	5	6.5	8.8	5.7	2.3	0.6	0.7	-0.2	1.6	6.7
			9	9.7	13.2	11.4	14.1	10.4	9.5	12	7.1	12.3	-1.3	0.7	1.5	0.2	2.2	2.7	3.6	4.6	8.2	4.6	10.6	6	1.1	7	4	-1.4	4	1.7	10.8	2	1.1	1.9	3.9	0.8	8.4	0.7	9.1	5.5	6	7.9	5.3	2.4	2.3	0.2	0.6	4.1	3
			10	8.9	13.2	10.3	15.4	11.7	9.9	13.4	8.8	16.7	-1.5	0.4	1.9	2	4.3	3.6	5.6	3.9	6.7	6.7	9.9	5.8	2	6.4	3.6	-1.5	3.7	2.1	3.3	1.2	1.5	-2.1	4.2	3.9	7.7	-2.5	10.3	4.5	5.7	9.8	5.1	2.9	1.7	2.6	1.8	2.8	7.3
			11	6.1	9.5	9.5	15	11.9	9.7	13.2	14	21.6	-1.4	-0.4	2.5	1.8	4	4.2	6.5	1.9	8.2	5.6	6.6	6.2	1.6	7.9	5.3	-2.6	4	3.6	4.3	1.7	2.7	0.6	7.3	2.8	4.5	-2	9.7	7.9	8.5	12.5	4	2.6	1.2	2.3	-0.3	1.7	6.5
			12	7.2	11	11.5	13.3	11.2	10.9	16.3	6.8	18.4	-2.5	0.7	-2.4	3.4	4.7	3.8	5.3	4.1	10.7	7.7	6.2	8.1	4	9.9	6.7	-1	6.2	2.4	3	2.4	1.7	1.8	6	1.4	5.3	-0.3	13.1	7.4	9.5	11.8	5.3	2.2	3.7	2.9	2.5	4.2	6.8
			13	9	13.8	13.9	15.5	12.3	14.2	18.4	9.1	18.8	-3.2	2.1	2.3	4.2	5.1	4.3	9.4	3.1	11.8	6.9	8.5	7.6	4.3	11.7	7	0.3	4.9	1.9	4	3.8	1.3	2.8	5.9	3.8	7.2	0.6	12.1	7.1	8.8	9.7	7.2	2.1	2.4	1.8	1.7	3.7	6.4
			14	9.2	12.2	11.5	17.2	15.5	14	19.3	10.9	21.9	-4.1	2.5	2.3	3.4	4.2	4.8	9.9	7.8	8.9	6.9	8.8	5.6	4.3	11.5	6.6	0.7	5.7	1.8	-0.6	3	2.2	0.8	6.4	4.1	10.1	-1.8	13.3	7.2	8	11.7	7.5	4.3	4.3	2.3	3	3.8	5.8
			15	8.9	10.2	10.2	16.1	13.6	14.6	22.3	10	23.3	-2.4	1.9	3.1	3.5	6	8.7	10.8	6.4	10.5	8.8	8.3	7.2	6	8.7	7.5	1.7	10.9	3.2	5.7	4.3	3.1	0.8	8.9	2.6	5.7	-0.2	16.6	8.4	9.4	13.8	5.6	3	3.1	0.5	1.9	4.5	8.4
			16	10	11.6	12.5	16.7	13.5	17	22.9	8.1	24.3	-2.8	1.7	4.4	4	5.6	5.5	8.8	8	13.8	7.7	8.5	8.8	5.6	14.4	7.6	1.3	7.4	4.5	6	4.1	3.2	2.3	9.2	3.6	9.1	0.1	15.7	8.6	10.6	14.6	8	3.1	3.7	3.2	4	5.3	9.3
			17	13.9	16.1	14.8	18.6	13.7	19	21.5	10.7	21.7	-1.6	4	6.2	3.4	6.1	5.5	7.9	10.9	13.1	7.6	10.1	9.9	6	14.3	8.4	1.4	8.3	4.1	5	6.6	4.4	3.2	6.8	4.9	10.1	3.1	15.2	7	13.1	14.4	6.8	4.9	3.1	2.3	5.5	5.4	7.7
			18	13.7	15	14.4	21.1	16.4	20.4	24.5	12.3	26.6	-2.7	2.9	5	4.7	5.9	7.6	10.7	10.9	12.5	6.9	9.2	6.6	5.8	16.4	10.8	2.2	8.7	4.9	5.3	4.9	3	1.4	8.2	4.1	10.1	1.4	17	8.9	10.3	13.4	6.5	4.6	3.1	2.1	6.1	6.3	10.6
			19	10.2	12.2	14.9	20.7	15.8	15.9	25.8	12.4	28.1	-1.3	4.6	6.6	4.6	8.9	7.3	11.7	11.3	13.1	11.5	10.6	9.8	8.6	16.6	12.7	2.2	8.4	5	6.5	5.9	5.1	3.4	9.9	2.5	10.8	3.4	19.9	10.1	12.4	15.1	7.6	5.7	4.7	3.4	6.5	5.4	11.8
			20	14.1	15.4	17.1	18.8	16.9	18.5	26.9	11	27.2	-1.3	5.3	5.5	4.4	8.6	6.8	9.9	15.9	15.9	9.4	9.6	11.7	12.7	18.6	11.7	1.7	10.3	6.3	6.9	5.4	4.5	4.4	11.5	4.5	11.5	10.2	19.7	9.1	12.5	15.6	6.8	5.2	4.2	3	6.3	7.3	11.1
			21	16.3	18.5	16.7	20.2	16.7	19.7	23.1	11.1	26.3	-0.9	4	6.4	4.1	7.4	6.4	11.7	18.1	16.3	8.8	10.4	10.6	7.1	19.3	11.9	2.2	12.7	6.8	6.3	7.5	4.8	5.4	10.6	6.5	16.6	5	19.5	8.8	14.8	15.6	9.3	5.5	5.2	3	7.5	8.1	10
	ExtData Fig. 1b	Sum SARS-CoV2 / total genome	dpc	sCPD9 + sCPD9					mRNA + sCPD9					Ad2 + Ad2					mRNA + mRNA					mock + mock
		transcripts in lungs [log]	2	0.01	0.01	0.01	0.01	0.202579	0.413707	0.65988	63.6065	2.91535	0.860485	40.5637	256.503	1407.49	748.221	3738.35	186.446	349.388	1848.67	41.7811	3499.83	9422.29	11210.8	11692.9	19828.3	7541.75
			5	1.00638	0.01	0.01	0.01	0.01	0.01	3.64913	0.01	0.01	0.01	0.01	2.24171	588.226	0.350399	0.01	0.160581	0.01	50.5754	0.743465	0.01	13.5825	1.8607	7.17673	25.7328	8.4383
	ExtData Fig. 1c	consolidated lung area (%)	dpc	sCPD9					mRNA					Ad2					mock
			0	0	0	0	0	0	0	0	0	0	0	0	2.5	0	0	0	0	0	0	0	0
			2	10	15	2.5	10	15	0	0	0	10	0	20	10	0	2.5	10	0	0	40	5	2.5
			5	0	0	0	2.5	2.5	35	50	15	5	10	45	2.5	50	0	5	5	60	55	15	60
	ExtData Fig. 1d	bronchitis score	dpc	sCPD9					mRNA					Ad2					mock
			0	0	0.5	0	0	0	0.5	0.5	0.5	0	0	0.5	1	0.5	0	0	0	0	0	0	0
			2	1	1	0.8	0.5	0.5	3	1	1	3	0.5	1.5	1.5	1	3	2.5	0	1.8	1	2.3	2
			5	0.5	1	0.5	0.5	0.5	0.5	1	1.5	0.8	1	1	0.5	0.5	0.5	0.5	0.5	1	1	1	1
	ExtData Fig. 1e	leukocyte influx score	dpc	sCPD9					mRNA					Ad2					mock
			0	1	1	0.7	1	0.7	1	1	1	0	0	1	1.3	1	0	0	0	0	0	0	0
			2	2.3	2.3	1.8	2.2	1.7	1.7	1.7	1	2.7	0.7	2.3	2.3	1.3	1.7	1.3	1.3	1.3	2.3	2	2
			5	1.3	1.7	1.7	1.7	1.3	1.7	2.3	1.3	1.3	1.5	2.3	2.3	3	2	1.3	2.3	2.7	2.8	2.3	2
	ExtData Fig. 1f	endothelialitis score	dpc	sCPD9					mRNA					Ad2					mock
			0	0	0	0	0	0	0	0	0	0	0	0	0	0	0	0	0	0	0	0	0
			2	2	1.5	1	2	2	2	0	0	3	0	3	1	2	3	3	0	2	3	2.5	3
			5	1	0	1	0	0	1	1	1	1	0	1.5	1	1	0	0	1	1	2	1	2.5
	ExtData Fig. 1g	consolidated lung area (%)	dpc	sCPD9 + sCPD9					mRNA + sCPD9					mRNA + mRNA					Ad2 + Ad2					mock + mock
			2	2.5	0	0	0	0	5	0	2.5	0	2.5	0	5	2.5	0	7.5	0	0	10	5	2.5	0	0	0	2.5	5
			5	0	0	0	0	0	0	0	0	0	0	2.5	10	5	10	2.5	0	25	50	35	0	45	5	40	50	50
	ExtData Fig. 1h	bronchitis score	dpc	sCPD9 + sCPD9					mRNA + sCPD9					mRNA + mRNA					Ad2 + Ad2					mock + mock
			2	0.5	0	0	0.8	0	1	1	0	0	0	1	1.5	1.5	0.5	2	0.5	0	2.5	1.5	2.3	2.5	2.8	2.8	2.8	2.8
			5	0	0	0	0	0	0	1	0	0	0	0	1	1	1	0.5	1	1	1	1	0	1.5	1	2	1	1
	ExtData Fig. 1i	leukocyte influx score	dpc	sCPD9 + sCPD9					mRNA + sCPD9					mRNA + mRNA					Ad2 + Ad2					mock + mock
			2	1	0.7	0	1	1	1	1	1.2	0	1.3	1	1.5	1	1	2	1	1	2.7	2	2	2	1.7	2	2.7	2.3
			5	1	0.3	1	1	0	1	0	1	0	1	1.3	1.7	1.2	1	1	1	1.8	2.5	2.3	0	2.7	2	2.8	2.7	2.7
	ExtData Fig. 1j	endothelialitis score	dpc	sCPD9 + sCPD9					mRNA + sCPD9					mRNA + mRNA					Ad2 + Ad2					mock + mock
			2	1	0	0	1	0	0	0	0	0	1	1	1	2	0	1.5	0	0	0	1	1	1	0	0	1	1
			5	0	0	0	0	0	0	0	0	0	0	0	0	0	0	0	0	0	1	0	0	2	1	2.5	1	1
[truncated: 14 more columns]

## Sheet: Extended Data Figure 2
	ExtData Fig. 2	lung scans	Raw material will be made available upon request.

## Sheet: Extended Data Figure 3
	ExtData Fig. 3a	umap	Raw sequencing data is available on GEO (https://www.ncbi.nlm.nih.gov/geo/query/acc.cgi?acc=GSE200596), along with bulk RNA-seq read count tables, and h5 matrices and Seurat objects for the scRNA-seq data. Code is available through github at https://github.com/Berlin-Hamster-Single-Cell-Consortium/Live-attenuated-vaccine-strategy-confers-superior-mucosal-and-systemic-immunity-to-SARS-CoV-2.
	ExtData Fig. 3b	cells per mL blood (x10e6)	PMN					imPMN					T cells					B cells
			sCPD9 + sCPD9	mRNA + sCPD9	mRNA + mRNA	Ad2 + Ad2	mock + mock	sCPD9 + sCPD9	mRNA + sCPD9	mRNA + mRNA	Ad2 + Ad2	mock + mock	sCPD9 + sCPD9	mRNA + sCPD9	mRNA + mRNA	Ad2 + Ad2	mock + mock	sCPD9 + sCPD9	mRNA + sCPD9	mRNA + mRNA	Ad2 + Ad2	mock + mock
			0.41245	0.616147	0.549377	0.98026	0.699881	0.203614	0.308073	0.281879	0.499687	0.355291	0.556024	0.327064	0.188399	0.283975	0.0706302	0.939759	0.673119	0.261745	0.625291	0.248276
			0.252493	0.433047	0.804732	0.891035	0.500784	0.143945	0.285627	0.396176	0.448251	0.331505	0.552182	0.331695	0.0902008	0.366254	0.0648903	1.1374	0.872236	0.270602	0.737974	0.159404
			0.171046	0.407143	0.494825	0.960366	0.835052	0.132172	0.224224	0.254241	0.472561	0.460206	0.629759	0.253727	0.0956031	0.22561	0.0371134	1.39169	0.719876	0.227977	0.487805	0.170722
							0.611921					0.280132					0.00794702					0.0834437
	ExtData Fig. 3c	blood cells (%)	classical monocytes					non-classical monocytes					mDC					platelets					NK
			sCPD9 + sCPD9	mRNA + sCPD9	mRNA + mRNA	Ad2 + Ad2	mock + mock	sCPD9 + sCPD9	mRNA + sCPD9	mRNA + mRNA	Ad2 + Ad2	mock + mock	sCPD9 + sCPD9	mRNA + sCPD9	mRNA + mRNA	Ad2 + Ad2	mock + mock	sCPD9 + sCPD9	mRNA + sCPD9	mRNA + mRNA	Ad2 + Ad2	mock + mock	sCPD9 + sCPD9	mRNA + sCPD9	mRNA + mRNA	Ad2 + Ad2	mock + mock
			6.12	8.17	7.96	9.85	9.51	3.61	1.74	0.48	1.34	0.59	1.91	0.46	0.58	0.72	0.24	5.82	5.5	4.89	9.22	13.2	1.31	0.46	0.67	0.54	0.12
			7.12	11.06	8.13	12.24	7.11	5.97	2.46	0.96	2.19	0.52	1.25	0.98	0.38	1.31	0.21	5.52	8.23	5.64	17.78	13.48	1.42	0.37	0.48	1.31	0.42
			9.65	5.28	8.95	11.97	11.96	1.61	1.86	1.79	2	1.24	1.61	0.93	0.93	0.67	0	5.09	6.52	8.25	6.43	3.09	1.88	0.93	0.62	0.89	0.21
							13.41					0.83					0.5					3.15					0.17
	ExtData Fig. 3d	cells per mL blood (x10e6)	classical monocytes					non-classical monocytes					mDC					platelets					NK
			sCPD9 + sCPD9	mRNA + sCPD9	mRNA + mRNA	Ad2 + Ad2	mock + mock	sCPD9 + sCPD9	mRNA + sCPD9	mRNA + mRNA	Ad2 + Ad2	mock + mock	sCPD9 + sCPD9	mRNA + sCPD9	mRNA + mRNA	Ad2 + Ad2	mock + mock	sCPD9 + sCPD9	mRNA + sCPD9	mRNA + mRNA	Ad2 + Ad2	mock + mock	sCPD9 + sCPD9	mRNA + sCPD9	mRNA + mRNA	Ad2 + Ad2	mock + mock
			0.159237	0.187798	0.119367	0.300358	0.171225	0.0939759	0.0400917	0.0071908	0.0409579	0.0107015	0.0495984	0.0105505	0.00862896	0.0218442	0.00428062	0.151406	0.126606	0.0733461	0.281244	0.237574	0.0339357	0.0105505	0.0100671	0.0163832	0.00214031
			0.18878	0.276413	0.150335	0.459184	0.0959248	0.158103	0.0614251	0.0176864	0.0819971	0.00705329	0.0330365	0.02457	0.00707457	0.0491983	0.00282132	0.146305	0.205774	0.10435	0.66691	0.181975	0.037756	0.00921376	0.00884321	0.0491983	0.00564263
			0.279893	0.100311	0.120817	0.329268	0.215258	0.0466488	0.0354037	0.0241634	0.054878	0.022268	0.0466488	0.0177019	0.012607	0.0182927	0	0.147721	0.123913	0.111362	0.176829	0.0556701	0.0544236	0.0177019	0.00840467	0.0243902	0.00371134
							0.160927					0.00993378					0.00596027					0.0377483					0.00198676
	<

## Sheet: Extended Data Figure 4
	ExtData Fig. 4a	prime	affected area (%)	dpc	sCPD9					mRNA					Ad2					mock
				0	5	0	0			2	0	0		10	0	2	2			0	0	0
				2	15	10	30	30	40	65	60	40	85	20	40	80	60	40	80	50	50	90	40	60
				5	10	10	0	10	5	30	10	20	10		0	5	30	20	10	75	30	50	40	70
			tissue damage score	dpc	sCPD9					mRNA					Ad2					mock
				0	0	0	0			0.1	0	0		1.3	0	0	0			0	0	0
				2	0.3	0.6	1.4	1.5	1.1	1.8	1.5	1	1.9	1	2.5	2.4	1.8	1.9	2.9	1.6	1.8	2.6	1.8	2
				5	0.1	0	0	0.1	0	0.5	0.6	1.3	0.6		0	0.3	1.1	0.9	0.3	1.5	1.4	1.6	2	1.3
			immune cell score	dpc	sCPD9					mRNA					Ad2					mock
				0	0.25	0	0			0.25	0	0		0.25	0	0.25	0.25			0	0	0
				2	0.5	0.25	1	0.5	0.5	2.25	1.75	1	1.75	1	1.25	1	1.25	1	1.75	0.5	1	1.25	1.25	1
				5	0.5	0.75	0	1.25	0.25	1	0.75	1.5	0.75		0	0	0.75	1	0	0.25	0.5	0.5	0.5	0.5
		prime-boost	affected area (%)	dpc	sCPD9 + sCPD9					mRNA + sCPD9					mRNA + mRNA					Ad2 + Ad2					mock + mock
				2	0	0	0	0	5	10	30	30	55	50	65	40	75	70	65	80	65	15	60	70	85	70	75	80	80
				5	0	0	2	2	0	5	10	30	0	0	20	5	10	20	10	10	25	10	30	50	20	80	70	80	30
			tissue damage score	dpc	sCPD9 + sCPD9					mRNA + sCPD9					mRNA + mRNA					Ad2 + Ad2					mock + mock
				2	0	0	0	0	0	1.3	1.1	1.5	1.3	1.3	2.6	2.5	2.8	2.1	2.1	2.1	2.3	1.6	2.6	2.4	2.8	3.3	3	2.8	2.9
				5	0	0	0	0	0	0.3	0.1	0.9	0	0	1.3	0.3	0.6	1.1	0.8	1	0.9	0.4	1.8	2	1.4	1.8	0.9	1.4	2
			immune cell score	dpc	sCPD9 + sCPD9					mRNA + sCPD9					mRNA + mRNA					Ad2 + Ad2					mock + mock
				2	0	0	0.3	0	0.5	0.5	1.5	2	2.3	1.3	2	1.8	1.8	1.8	1.8	1	1.8	1	2	1.5	0.5	1.3	0.5	0.5	1.5
				5	0	0	0.3	0.5	0.3	0.5	1.3	1.5	0	0.3	1	0	0.5	1	1.8	0.3	1.3	0	1	1.5	0.3	2.3	1	1.5	0.5
	ExtData Fig. 4b	umap	Raw sequencing data is available on GEO (https://www.ncbi.nlm.nih.gov/geo/query/acc.cgi?acc=GSE200596), along with bulk RNA-seq read count tables, and h5 matrices and Seurat objects for the scRNA-seq data. Code is available through github at https://github.com/Berlin-Hamster-Single-Cell-Consortium/Live-attenuated-vaccine-strategy-confers-superior-mucosal-and-systemic-immunity-to-SARS-CoV-2.

[truncated: 1 more sheets: Extended Data Figure 5]
